# Supplementary material for: Sampling Low Air Pollution Concentrations at a Neighborhood Scale in a Desert U.S. Metropolis with Volatile Weather Patterns
Source: Int J Environ Res Public Health. 2022 Mar 8;19(6):3173. doi: 10.3390/ijerph19063173 (PMC8949442; doi:10.3390/ijerph19063173)
Supplement: Supplementary file 1 [file ijerph-19-03173-s001.zip]

Archive with 1 entries (1 files):
- TAPS_Supplement_IJERPH.pdf
